# Supplementary material for: Adenosine-Mimicking Derivatives of 3-Aminopyrazine-2-Carboxamide: Towards Inhibitors of Prolyl-tRNA Synthetase with Antimycobacterial Activity
Source: Biomolecules. 2022 Oct 26;12(11):1561. doi: 10.3390/biom12111561 (PMC9687610; doi:10.3390/biom12111561)
Supplement: Supplementary file 1 [file biomolecules-12-01561-s001.zip]

Archive with 1 entries (1 files):
- biomolecules-1962829-supplementary.pdf
